# Supplementary material for: The chromatin remodeler RSF1 controls centromeric histone modifications to coordinate chromosome segregation
Source: Nat Commun. 2018 Sep 21;9:3848. doi: 10.1038/s41467-018-06377-w (PMC6155007; doi:10.1038/s41467-018-06377-w)
Supplement: Supplementary file 4 — Supplementary Data 1 [file 41467_2018_6377_MOESM4_ESM.xlsx]

## Sheet: Sum of 1st & 2nd set results
1st analysis					2nd analysis
Accession Number	Fold (RSF-1/Mock)	Identified Proteins (309)	Molecular Weight		Accession Number	Fold (RSF-1/Mock)	Identified Proteins (298)	Molecular Weight
IPI00216046	∞	SWI/SNF related, matrix associated, actin dependent regulator of chromatin, subfamily a, member 1, isoform CRA_d	124 kDa		IPI00216046	∞	SWI/SNF related, matrix associated, actin dependent regulator of chromatin, subfamily a, member 1, isoform CRA_d	124 kDa
IPI00171611	∞	Histone H3.2	15 kDa		IPI00386718	∞	Isoform Short of Probable global transcription activator SNF2L2	179 kDa
IPI00554737	∞	Serine/threonine-protein phosphatase 2A 65 kDa regulatory subunit A alpha isoform	65 kDa		IPI00005154	∞	FACT complex subunit SSRP1	81 kDa
IPI00013933	∞	Isoform DPI of Desmoplakin	332 kDa		IPI00554737	∞	Serine/threonine-protein phosphatase 2A 65 kDa regulatory subunit A alpha isoform	65 kDa
IPI00220834	∞	X-ray repair cross-complementing protein 5	83 kDa		IPI00844215	∞	Isoform 1 of Spectrin alpha chain, brain	285 kDa
IPI00292771	∞	Isoform 1 of Nuclear mitotic apparatus protein 1	238 kDa		IPI00783271	∞	Leucine-rich PPR motif-containing protein, mitochondrial	158 kDa
IPI00059366	∞	Isoform 3 of Core histone macro-H2A.1	39 kDa		IPI00027443	∞	cysteinyl-tRNA synthetase, cytoplasmic isoform c	95 kDa
IPI00069817	∞	Isoform 1 of Tyrosine-protein kinase BAZ1B	171 kDa		IPI00027280	∞	Isoform Beta-2 of DNA topoisomerase 2-beta	183 kDa
IPI00217709	∞	Isoform Beta-1 of DNA topoisomerase 2-beta	183 kDa		IPI00004233	∞	Isoform Long of Antigen KI-67	359 kDa
IPI00002966	∞	Heat shock 70 kDa protein 4	94 kDa		IPI00171611	∞	Histone H3.2	15 kDa
IPI00182655	∞	Keratin, type II cuticular Hb6	53 kDa		IPI00413611	∞	DNA topoisomerase 1	91 kDa
IPI00003362	∞	78 kDa glucose-regulated protein	72 kDa		IPI00376344	∞	Isoform 1 of Myosin-Ib	132 kDa
IPI00005154	∞	FACT complex subunit SSRP1	81 kDa		IPI00984887	∞	Uncharacterized protein	17 kDa
IPI00020101	∞	Histone H2B type 1-C/E/F/G/I	14 kDa		IPI00184997	∞	disks large-associated protein 5 isoform b	94 kDa
IPI00939163	∞	Isoform Alpha of Heat shock protein 105 kDa	97 kDa		IPI00103440	∞	Isoform 1 of Zinc finger protein castor homolog 1	190 kDa
IPI00438229	∞	Isoform 1 of Transcription intermediary factor 1-beta	89 kDa		IPI00550232	∞	xin actin-binding repeat-containing protein 2 isoform 1	402 kDa
IPI00890837	∞	Isoform 1 of Structural maintenance of chromosomes flexible hinge domain-containing protein 1	226 kDa		IPI00054042	∞	Isoform 1 of General transcription factor II-I	112 kDa
IPI00013808	∞	Alpha-actinin-4	105 kDa		IPI00410717	∞	Isoform 1 of Pogo transposable element with ZNF domain	155 kDa
IPI00008380	∞	Serine/threonine-protein phosphatase 2A catalytic subunit alpha isoform	36 kDa		IPI00026625	∞	Isoform 1 of Nuclear pore complex protein Nup155	155 kDa
IPI00375358	∞	Isoform 1 of Replication factor C subunit 1	128 kDa		IPI00328762	∞	Isoform 1 of ATP-binding cassette sub-family A member 13	576 kDa
IPI00297241	∞	Nucleolar pre-ribosomal-associated protein 1	254 kDa		IPI00166010	∞	Isoform 1 of CCR4-NOT transcription complex subunit 1	267 kDa
IPI00221325	∞	E3 SUMO-protein ligase RanBP2	358 kDa		IPI00000846	∞	Isoform 1 of Chromodomain-helicase-DNA-binding protein 4	218 kDa
IPI00783781	∞	Nuclear pore complex protein Nup205	228 kDa		IPI00890837	∞	Isoform 1 of Structural maintenance of chromosomes flexible hinge domain-containing protein 1	226 kDa
IPI00782992	∞	Isoform 1 of Serine/arginine repetitive matrix protein 2	300 kDa		IPI00289334	∞	Isoform 1 of Filamin-B	278 kDa
IPI00014414	∞	Isoform 1 of Bromodomain-containing protein 2	88 kDa		IPI00434580	∞	Isoform 1 of Myomesin-1	188 kDa
IPI00470805	∞	Isoform 2 of Mediator of DNA damage checkpoint protein 1	198 kDa		IPI00382470	∞	Isoform 2 of Heat shock protein HSP 90-alpha	98 kDa
IPI00106847	∞	Isoform GTBP-alt of DNA mismatch repair protein Msh6	121 kDa		IPI00219420	∞	Structural maintenance of chromosomes protein 3	142 kDa
IPI00291939	∞	Structural maintenance of chromosomes protein 1A	143 kDa		IPI00291200	∞	Nuclear pore complex protein Nup133	129 kDa
IPI00032342	∞	Uncharacterized protein	226 kDa		IPI00218342	∞	C-1-tetrahydrofolate synthase, cytoplasmic	102 kDa
IPI00012772	∞	60S ribosomal protein L8	28 kDa		IPI00020729	∞	Insulin receptor substrate 4	134 kDa
IPI00220109	∞	Isoform 5 of Transcriptional regulator ATRX	265 kDa		IPI00018278	∞	Histone H2A.V	14 kDa
IPI00293464	∞	DNA damage-binding protein 1	127 kDa		IPI00220219	∞	Coatomer subunit beta'	102 kDa
IPI00414482	∞	Isoform 1 of General transcription factor 3C polypeptide 1	239 kDa		IPI00853219	∞	Rap guanine nucleotide exchange factor 2	167 kDa
IPI00006482	∞	Isoform Long of Sodium/potassium-transporting ATPase subunit alpha-1	113 kDa		IPI00059366	∞	Isoform 3 of Core histone macro-H2A.1	39 kDa
IPI00029744	∞	Single-stranded DNA-binding protein, mitochondrial	17 kDa		IPI00305267	∞	Isoform 1 of Golgin subfamily A member 3	167 kDa
IPI00307259	∞	DnaJ homolog subfamily C member 13	254 kDa		IPI00107531	∞	Isoform 3 of DNA repair protein RAD50	138 kDa
IPI00297851	∞	Isoform 1 of Chromodomain-helicase-DNA-binding protein 1	197 kDa		IPI00152998	∞	Leucine-rich repeat-containing protein 40	68 kDa
IPI00410717	∞	Isoform 1 of Pogo transposable element with ZNF domain	155 kDa		IPI00000155	∞	Cytokine-like nuclear factor n-pac, isoform CRA_a	62 kDa
IPI00000156	∞	Isoform Beta of DNA ligase 3	106 kDa		IPI00410349	∞	Isoform 2 of MAM domain-containing glycosylphosphatidylinositol anchor protein 1	107 kDa
IPI00005780	∞	Isoform 3 of UDP-N-acetylglucosamine--peptide N-acetylglucosaminyltransferase 110 kDa subunit	117 kDa		IPI00020984	∞	cDNA FLJ55574, highly similar to Calnexin	72 kDa
IPI00796364	∞	51 kDa protein	?		IPI00016422	∞	Netrin receptor DCC	158 kDa
IPI00301323	∞	ATP-dependent RNA helicase DDX18	75 kDa		IPI00005648	∞	Scaffold attachment factor B2	107 kDa
IPI00759790	∞	Isoform 2 of Helicase-like transcription factor	100 kDa		IPI00647217	∞	Superkiller viralicidic activity 2-like 2	118 kDa
IPI00009866	∞	Isoform 1 of Keratin, type I cytoskeletal 13	50 kDa		IPI00300697	∞	Vacuolar protein sorting-associated protein 11 homolog	108 kDa
IPI00025753	∞	Desmoglein-1	114 kDa		IPI00217413	∞	ATP-dependent RNA helicase DHX29	155 kDa
IPI00012834	∞	Isoform Gamma-3 of Serine/threonine-protein phosphatase 2A 56 kDa regulatory subunit gamma isoform	61 kDa		IPI00515034	∞	kinesin-associated protein 3 isoform 4	87 kDa
IPI00291916	∞	PH-interacting protein	207 kDa		IPI00005401	∞	Polypeptide N-acetylgalactosaminyltransferase 5	106 kDa
IPI00646899	∞	Uncharacterized protein	19 kDa		IPI00290553	∞	10-formyltetrahydrofolate dehydrogenase	99 kDa
IPI00012645	∞	Isoform 1 of Spectrin beta chain, brain 2	271 kDa		IPI00411964	∞	Isoform B of T-box transcription factor TBX1	40 kDa
IPI00939255	∞	Uncharacterized protein	156 kDa		IPI00025380	∞	Isoform 1 of Integrin alpha-L	129 kDa
IPI00023177	∞	Isoform 1 of Chromatin assembly factor 1 subunit A	107 kDa		IPI00015346	∞	Cadherin EGF LAG seven-pass G-type receptor 2	317 kDa
IPI00219420	∞	Structural maintenance of chromosomes protein 3	142 kDa		IPI00337584	∞	Isoform 1 of Scavenger receptor class A member 3	65 kDa
IPI00177967	∞	Isoform 2 of M-phase phosphoprotein 9	116 kDa		IPI00022265	∞	Coiled-coil domain-containing protein 22	71 kDa
IPI00294891	∞	Isoform 1 of Putative ribosomal RNA methyltransferase NOP2	89 kDa		IPI00152149	∞	hypothetical protein LOC100287896	45 kDa
IPI00013774	∞	Histone deacetylase 1	55 kDa		IPI00022048	∞	Prostaglandin F2 receptor negative regulator	99 kDa
IPI00023598	∞	Tubulin beta-4 chain	50 kDa		IPI00045600	∞	Isoform 3 of Disabled homolog 2-interacting protein	107 kDa
IPI00140420	∞	Staphylococcal nuclease domain-containing protein 1	102 kDa		IPI00022744	∞	Isoform 1 of Exportin-2	110 kDa
IPI00291467	∞	ADP/ATP translocase 3	33 kDa		IPI00217970	∞	Isoform 1 of Rhotekin-2	69 kDa
IPI00300053	∞	Keratin, type II cuticular Hb2	57 kDa		IPI00140833	∞	serine/threonine-protein kinase LMTK3	157 kDa
IPI00376787	∞	Isoform 2 of Histone-lysine N-methyltransferase EZH2	86 kDa		IPI00216408	∞	Isoform 1 of Dedicator of cytokinesis protein 9	240 kDa
IPI00449049	132	Poly [ADP-ribose] polymerase 1	113 kDa		IPI00297211	178	SWI/SNF-related matrix-associated actin-dependent regulator of chromatin subfamily A member 5	122 kDa
IPI00297211	57	SWI/SNF-related matrix-associated actin-dependent regulator of chromatin subfamily A member 5	122 kDa		IPI00290652	140.714	Isoform 1 of Remodeling and spacing factor 1	164 kDa
IPI00290652	41.5263	Isoform 1 of Remodeling and spacing factor 1	164 kDa		IPI00296337	57	Isoform 1 of DNA-dependent protein kinase catalytic subunit	469 kDa
IPI00644712	18	X-ray repair cross-complementing protein 6	70 kDa		IPI00026970	17.6	FACT complex subunit SPT16	120 kDa
IPI00414101	16	Isoform 2 of DNA topoisomerase 2-alpha	178 kDa		IPI00981395	15.2	cDNA FLJ53442, highly similar to Poly (ADP-ribose) polymerase 1	111 kDa
IPI00003935	11.5556	Histone H2B type 2-E	14 kDa		IPI00478232	12.5	DNA topoisomerase 2	179 kDa
IPI00026970	10.2857	FACT complex subunit SPT16	120 kDa		IPI00220834	9	X-ray repair cross-complementing protein 5	83 kDa
IPI00296337	7.92	Isoform 1 of DNA-dependent protein kinase catalytic subunit	469 kDa		IPI00024163	8	Similar to DNA-directed RNA polymerase	156 kDa
IPI00930688	7	Tubulin alpha-1B chain	50 kDa		IPI00456429	7.2	Ubiquitin-60S ribosomal protein L40	15 kDa
IPI00455210	5.4	Isoform 2 of Chromodomain-helicase-DNA-binding protein 4	221 kDa		IPI00005614	6.2	Isoform Long of Spectrin beta chain, brain 1	275 kDa
IPI00181359	5	Isoform 2 of Protein SCAF11	129 kDa		IPI00020101	5.09091	Histone H2B type 1-C/E/F/G/I	14 kDa
IPI00003406	4.33333	Isoform 1 of Drebrin	71 kDa		IPI00013452	5	Bifunctional aminoacyl-tRNA synthetase	171 kDa
IPI00607584	4	Isoform 2 of Myb-binding protein 1A	149 kDa		IPI00465361	5	60S ribosomal protein L13	24 kDa
IPI00305068	4	Pre-mRNA-processing factor 6	107 kDa		IPI00026781	4.5	Fatty acid synthase	273 kDa
IPI00008529	4	60S acidic ribosomal protein P2	12 kDa		IPI00385761	4	Isoform 1 of Protein unc-80 homolog	363 kDa
IPI00453473	3.95833	Histone H4	11 kDa		IPI00142538	4	Isoform 1 of Probable helicase senataxin	303 kDa
IPI00179330	3.71429	Ubiquitin-40S ribosomal protein S27a	18 kDa		IPI00005024	4	Isoform 1 of Myb-binding protein 1A	149 kDa
IPI00007765	3.33333	Stress-70 protein, mitochondrial	74 kDa		IPI00644127	4	Isoleucyl-tRNA synthetase, cytoplasmic	145 kDa
IPI00219037	3.08333	Histone H2A.x	15 kDa		IPI00333541	3.82609	Isoform 1 of Filamin-A	281 kDa
IPI00397526	3	Isoform 1 of Myosin-10	229 kDa		IPI00400922	3.75	Protein RRP5 homolog	209 kDa
IPI00641437	3	Uncharacterized protein	233 kDa		IPI00002966	3.66667	Heat shock 70 kDa protein 4	94 kDa
IPI00293426	3	Transcription activator BRG1	185 kDa		IPI00026272	3.55556	Histone H2A type 1-B/E	14 kDa
IPI00179964	3	Isoform 1 of Polypyrimidine tract-binding protein 1	57 kDa		IPI00893179	3.33333	X-ray repair complementing defective repair in Chinese hamster cells 6	64 kDa
IPI00007752	3	Tubulin beta-2C chain	50 kDa		IPI00022215	3	Activity-dependent neuroprotector homeobox protein	124 kDa
IPI00016613	3	Uncharacterized protein	46 kDa		IPI00182757	3	Isoform 1 of Protein KIAA1967	103 kDa
IPI00217466	3	Histone H1.3	22 kDa		IPI00375358	3	Isoform 1 of Replication factor C subunit 1	128 kDa
IPI00150269	3	Isoform 1 of U4/U6 small nuclear ribonucleoprotein Prp4	58 kDa		IPI00024279	3	HEAT repeat-containing protein 1	242 kDa
IPI00783271	3	Leucine-rich PPR motif-containing protein, mitochondrial	158 kDa		IPI00000494	3	60S ribosomal protein L5	34 kDa
IPI00007188	2.66667	ADP/ATP translocase 2	33 kDa		IPI00871956	3	Similar to Ribosomal protein S2	20 kDa
IPI00304925	2.5	Heat shock 70 kDa protein 1A/1B	70 kDa		IPI00103994	2.5	Leucyl-tRNA synthetase, cytoplasmic	134 kDa
IPI00300725	2.2	Keratin, type II cytoskeletal 6A	60 kDa		IPI00455383	2.4	Isoform 2 of Clathrin heavy chain 1	188 kDa
IPI00220740	2.16667	Isoform 2 of Nucleophosmin	29 kDa		IPI00514983	2.33333	cDNA FLJ52364, highly similar to Heat-shock protein 105 kDa	97 kDa
IPI00180675	2.15	Tubulin alpha-1A chain	50 kDa		IPI00604620	2.16667	Nucleolin	77 kDa
IPI00893035	2.125	Uncharacterized protein	236 kDa		IPI00845339	2.08333	cDNA FLJ54392, highly similar to Heat shock 70 kDa protein 1	70 kDa
IPI00216613	2	Isoform Short of Splicing factor, proline- and glutamine-rich	72 kDa		IPI00903057	2	cDNA FLJ46571 fis, clone THYMU3041428, highly similar to Probable ATP-dependent RNA helicase DDX23	93 kDa
IPI00020729	2	Insulin receptor substrate 4	134 kDa		IPI00009471	2	WD repeat-containing protein 3	106 kDa
IPI00021417	2	U4/U6.U5 tri-snRNP-associated protein 1	90 kDa		IPI00384456	2	Isoform GTBP-N of DNA mismatch repair protein Msh6	153 kDa
IPI00007047	2	Protein S100-A8	11 kDa		IPI00171087	2	Isoform 1 of S1 RNA-binding domain-containing protein 1	112 kDa
IPI00299573	2	60S ribosomal protein L7a	30 kDa		IPI00028275	2	Isoform 1 of Cytoskeleton-associated protein 5	226 kDa
IPI00644127	2	Isoleucyl-tRNA synthetase, cytoplasmic	145 kDa		IPI00007834	2	Isoform 1 of Ankyrin-2	430 kDa
IPI00003918	2	60S ribosomal protein L4	48 kDa		IPI00291939	2	Structural maintenance of chromosomes protein 1A	143 kDa
IPI00008918	2	Isoform Beta of LIM domain and actin-binding protein 1	85 kDa		IPI00300078	2	Periodic tryptophan protein 2 homolog	102 kDa
IPI00247295	2	Isoform 4 of Nesprin-1	1005 kDa		IPI00418876	2	Isoform 1 of Phosphatidylinositol 3,4,5-trisphosphate-dependent Rac exchanger 2 protein	183 kDa
IPI00008708	2	Ribosomal L1 domain-containing protein 1	55 kDa		IPI00175416	2	Isoform 1 of 1-phosphatidylinositol-4,5-bisphosphate phosphodiesterase eta-1	189 kDa
IPI00291802	2	Isoform 3 of LIM domain only protein 7	154 kDa		IPI00292000	2	Isoform 1 of U4/U6 small nuclear ribonucleoprotein Prp31	55 kDa
IPI00555744	2	Ribosomal protein L14 variant	24 kDa		IPI00550987	2	Isoform 1 of Centrosomal protein of 135 kDa	133 kDa
IPI00789551	1.75	Uncharacterized protein	100 kDa		IPI00925511	2	cDNA FLJ54314, highly similar to Glutaminyl-tRNA synthetase	87 kDa
IPI00005614	1.7381	Isoform Long of Spectrin beta chain, brain 1	275 kDa		IPI00099433	2	Isoform 1 of Histone acetyltransferase MYST4	231 kDa
IPI00019502	1.7	Isoform 1 of Myosin-9	227 kDa		IPI00974143	2	Isoform 4 of Protein PIEZO2	321 kDa
IPI00003519	1.66667	116 kDa U5 small nuclear ribonucleoprotein component	109 kDa		IPI00219817	2	Isoform 2 of C-Jun-amino-terminal kinase-interacting protein 3	148 kDa
IPI00376005	1.66667	Isoform 2 of Eukaryotic translation initiation factor 5A-1	20 kDa		IPI00003362	1.83333	78 kDa glucose-regulated protein	72 kDa
IPI00883857	1.63636	Isoform Long of Heterogeneous nuclear ribonucleoprotein U	91 kDa		IPI00301263	1.75	CAD protein	243 kDa
IPI00414676	1.53333	Heat shock protein HSP 90-beta	83 kDa		IPI00396485	1.66667	Elongation factor 1-alpha 1	50 kDa
IPI00400922	1.5	Protein RRP5 homolog	209 kDa		IPI00396378	1.66667	Isoform B1 of Heterogeneous nuclear ribonucleoproteins A2/B1	37 kDa
IPI00219330	1.5	Isoform 5 of Interleukin enhancer-binding factor 3	75 kDa		IPI00921516	1.66667	N-acetyltransferase 10 isoform b	107 kDa
IPI00010153	1.5	60S ribosomal protein L23	15 kDa		IPI00219330	1.5	Isoform 5 of Interleukin enhancer-binding factor 3	75 kDa
IPI00103994	1.5	Leucyl-tRNA synthetase, cytoplasmic	134 kDa		IPI00549248	1.5	Isoform 1 of Nucleophosmin	33 kDa
IPI00012750	1.5	40S ribosomal protein S25	14 kDa		IPI00030179	1.5	60S ribosomal protein L7	29 kDa
IPI00026781	1.44444	Fatty acid synthase	273 kDa		IPI00100151	1.5	Isoform 1 of 5'-3' exoribonuclease 2	109 kDa
IPI00008530	1.33333	60S acidic ribosomal protein P0	34 kDa		IPI00477971	1.5	Transducin beta-like protein 3	89 kDa
IPI00033561	1.33333	Isoform 1 of RNA-binding protein with serine-rich domain 1	34 kDa		IPI00453473	1.45	Histone H4	11 kDa
IPI00844215	1.28571	Isoform 1 of Spectrin alpha chain, brain	285 kDa		IPI00644079	1.4	HNRPU protein	80 kDa
IPI00465294	1.25	Cell division cycle 5-like protein	92 kDa		IPI00019359	1.4	Keratin, type I cytoskeletal 9	62 kDa
IPI00645452	1.14286	Uncharacterized protein	48 kDa		IPI00739940	1.4	Isoform 1 of Protein furry homolog-like	340 kDa
IPI00398625	1.11111	Hornerin	282 kDa		IPI00031627	1.33333	DNA-directed RNA polymerase II subunit RPB1	217 kDa
IPI00217963	1	Keratin, type I cytoskeletal 16	51 kDa		IPI00186290	1.33333	Elongation factor 2	95 kDa
IPI00456969	1	Cytoplasmic dynein 1 heavy chain 1	532 kDa		IPI00394665	1.33333	Isoform 1 of Double-stranded RNA-specific adenosine deaminase	136 kDa
IPI00007401	1	Importin-8	120 kDa		IPI00176702	1.33333	Calmodulin-regulated spectrin-associated protein 3	135 kDa
IPI00030179	1	60S ribosomal protein L7	29 kDa		IPI00339269	1.33333	Heat shock 70 kDa protein 6	71 kDa
IPI00216587	1	40S ribosomal protein S8	24 kDa		IPI00878236	1.25	fibrous sheath-interacting protein 2	790 kDa
IPI00024933	1	Isoform 1 of 60S ribosomal protein L12	18 kDa		IPI00297572	1.25	Intron-binding protein aquarius	171 kDa
IPI00028275	1	Isoform 1 of Cytoskeleton-associated protein 5	226 kDa		IPI00645452	1.2	Tubulin, beta	48 kDa
IPI00291200	1	Nuclear pore complex protein Nup133	129 kDa		IPI00414676	1.2	Heat shock protein HSP 90-beta	83 kDa
IPI00026271	1	40S ribosomal protein S14	16 kDa		IPI00216592	1.2	Isoform C1 of Heterogeneous nuclear ribonucleoproteins C1/C2	32 kDa
IPI00010418	1	Isoform 2 of Myosin-Ic	118 kDa		IPI00019502	1.1875	Isoform 1 of Myosin-9	227 kDa
IPI00029266	1	Small nuclear ribonucleoprotein E	11 kDa		IPI00007765	1.16667	Stress-70 protein, mitochondrial	74 kDa
IPI00412579	1	60S ribosomal protein L10a	25 kDa		IPI00220327	1.13043	Keratin, type II cytoskeletal 1	66 kDa
IPI00003865	0.975	Isoform 1 of Heat shock cognate 71 kDa protein	71 kDa		IPI00003865	1.11765	Isoform 1 of Heat shock cognate 71 kDa protein	71 kDa
IPI00019359	0.942308	Keratin, type I cytoskeletal 9	62 kDa		IPI00844578	1.03226	ATP-dependent RNA helicase A	141 kDa
IPI00220327	0.911765	Keratin, type II cytoskeletal 1	66 kDa		IPI00940872	1	Titin, isoform CRA_a	3881 kDa
IPI00289334	0.9	Isoform 1 of Filamin-B	278 kDa		IPI00792677	1	cDNA FLJ60097, highly similar to Tubulin alpha-ubiquitous chain	46 kDa
IPI00021304	0.88	Keratin, type II cytoskeletal 2 epidermal	66 kDa		IPI00012079	1	cDNA FLJ54492, highly similar to Eukaryotic translation initiation factor 4B	70 kDa
IPI00220839	0.875	Isoform B of Trypsin-3	28 kDa		IPI00929313	1	hypothetical protein LOC643677	802 kDa
IPI00444262	0.866667	cDNA FLJ45706 fis, clone FEBRA2028457, highly similar to Nucleolin	66 kDa		IPI00909093	1	cDNA FLJ51295, highly similar to Cell division cycle 5-like protein	89 kDa
IPI00411733	0.857143	Isoform 1 of Putative ATP-dependent RNA helicase DHX30	134 kDa		IPI00004506	1	BTB/POZ domain-containing protein KCTD5	26 kDa
IPI00009865	0.838462	Keratin, type I cytoskeletal 10	59 kDa		IPI00550021	1	60S ribosomal protein L3	46 kDa
IPI00419880	0.8	40S ribosomal protein S3a	30 kDa		IPI00012074	1	Isoform 1 of Heterogeneous nuclear ribonucleoprotein R	71 kDa
IPI00844578	0.766667	ATP-dependent RNA helicase A	141 kDa		IPI00006099	1	Ribosome biogenesis protein BMS1 homolog	146 kDa
IPI00396378	0.75	Isoform B1 of Heterogeneous nuclear ribonucleoproteins A2/B1	37 kDa		IPI00008708	1	Ribosomal L1 domain-containing protein 1	55 kDa
IPI00217030	0.75	40S ribosomal protein S4, X isoform	30 kDa		IPI00411733	1	Isoform 1 of Putative ATP-dependent RNA helicase DHX30	134 kDa
IPI00005711	0.75	cDNA FLJ56474, highly similar to Histone deacetylase 6	133 kDa		IPI00185631	1	AMP deaminase 1	86 kDa
IPI00008557	0.75	Insulin-like growth factor 2 mRNA-binding protein 1	63 kDa		IPI00294891	1	Uncharacterized protein	94 kDa
IPI00333541	0.72973	Isoform 1 of Filamin-A	281 kDa		IPI00069817	1	Isoform 1 of Tyrosine-protein kinase BAZ1B	171 kDa
IPI00009867	0.727273	Keratin, type II cytoskeletal 5	62 kDa		IPI00470528	1	60S ribosomal protein L15	24 kDa
IPI00176702	0.714286	Isoform 1 of Calmodulin-regulated spectrin-associated protein 3	135 kDa		IPI00166612	1	Cardiomyopathy-associated protein 5	449 kDa
IPI00396485	0.705882	Elongation factor 1-alpha 1	50 kDa		IPI00025329	1	60S ribosomal protein L19	23 kDa
IPI00015953	0.666667	Isoform 1 of Nucleolar RNA helicase 2	87 kDa		IPI00304612	1	60S ribosomal protein L13a	24 kDa
IPI00031812	0.666667	Nuclease-sensitive element-binding protein 1	36 kDa		IPI00026089	0.948718	Splicing factor 3B subunit 1	146 kDa
IPI00219018	0.666667	Glyceraldehyde-3-phosphate dehydrogenase	36 kDa		IPI00143753	0.928571	Isoform 1 of U2 snRNP-associated SURP motif-containing protein	118 kDa
IPI00012998	0.666667	Isoform 1 of Cleavage and polyadenylation specificity factor subunit 6	59 kDa		IPI00011694	0.923077	Trypsin-1	27 kDa
IPI00107745	0.666667	Isoform 1 of Luc7-like protein 3	51 kDa		IPI00007401	0.878788	Importin-8	120 kDa
IPI00027251	0.64	Serine/threonine-protein kinase 38	54 kDa		IPI00104050	0.869565	Thyroid hormone receptor-associated protein 3	109 kDa
IPI00012202	0.632653	Methylosome protein 50	37 kDa		IPI00005780	0.857143	Isoform 3 of UDP-N-acetylglucosamine--peptide N-acetylglucosaminyltransferase 110 kDa subunit	117 kDa
IPI00018971	0.625	Isoform 1 of E3 ubiquitin-protein ligase TRIM21	54 kDa		IPI00917777	0.84	116 kDa U5 small nuclear ribonucleoprotein component isoform b	105 kDa
IPI00013485	0.6	40S ribosomal protein S2	31 kDa		IPI00009865	0.806452	Keratin, type I cytoskeletal 10	59 kDa
IPI00171336	0.583333	Serine/threonine-protein kinase RIO1	66 kDa		IPI00300371	0.803571	Isoform 1 of Splicing factor 3B subunit 3	136 kDa
IPI00743194	0.575758	Kappa light chain variable region (Fragment)	13 kDa		IPI00396435	0.785714	Putative pre-mRNA-splicing factor ATP-dependent RNA helicase DHX15	91 kDa
IPI00300371	0.575	Isoform 1 of Splicing factor 3B subunit 3	136 kDa		IPI00045914	0.777778	Msx2-interacting protein	402 kDa
IPI00384444	0.571429	Keratin, type I cytoskeletal 14	52 kDa		IPI00642259	0.75	Isoform 1 of Dystonin	861 kDa
IPI00399254	0.555556	Isoform 1 of OTU domain-containing protein 4	124 kDa		IPI00397676	0.75	30 kDa protein	30 kDa
IPI00478296	0.552632	TAF4 RNA polymerase II, TATA box binding protein (TBP)-associated factor, 135kDa	97 kDa		IPI00027834	0.75	Heterogeneous nuclear ribonucleoprotein L	64 kDa
IPI00021440	0.55	Actin, cytoplasmic 2	42 kDa		IPI00027251	0.727273	Serine/threonine-protein kinase 38	54 kDa
IPI00420014	0.536585	Isoform 1 of U5 small nuclear ribonucleoprotein 200 kDa helicase	245 kDa		IPI00420014	0.723684	Isoform 1 of U5 small nuclear ribonucleoprotein 200 kDa helicase	245 kDa
IPI01008793	0.535211	RNA-binding protein 10 isoform 5	110 kDa		IPI00005198	0.714286	Interleukin enhancer-binding factor 2	43 kDa
IPI00106955	0.5	Uncharacterized protein C11orf84	41 kDa		IPI00329389	0.666667	60S ribosomal protein L6	33 kDa
IPI00418471	0.5	Vimentin	54 kDa		IPI00000874	0.666667	Peroxiredoxin-1	22 kDa
IPI00003377	0.5	Isoform 1 of Serine/arginine-rich splicing factor 7	27 kDa		IPI00152653	0.666667	Dynein heavy chain 5, axonemal	529 kDa
IPI00023006	0.5	Actin, alpha cardiac muscle 1	42 kDa		IPI00550655	0.666667	Spindlin-1	30 kDa
IPI00215637	0.5	ATP-dependent RNA helicase DDX3X	73 kDa		IPI00003918	0.666667	60S ribosomal protein L4	48 kDa
IPI00793355	0.5	Isoform 3 of Uncharacterized protein C3orf63	171 kDa		IPI00006079	0.652174	Isoform 1 of Bcl-2-associated transcription factor 1	106 kDa
IPI00642935	0.5	cDNA FLJ51519, highly similar to Homo sapiens calcium homeostasis endoplasmic reticulum protein (CHERP), mRNA	?		IPI00375731	0.65	Isoform 1 of RNA-binding protein 10	104 kDa
IPI00011253	0.5	40S ribosomal protein S3	27 kDa		IPI00789551	0.647059	Uncharacterized protein	100 kDa
IPI00784161	0.5	Isoform 1 of Transcription elongation factor SPT6	199 kDa		IPI00008530	0.625	60S acidic ribosomal protein P0	34 kDa
IPI00029012	0.5	Eukaryotic translation initiation factor 3 subunit A	167 kDa		IPI00305289	0.615079	Kinesin-like protein KIF11	119 kDa
IPI00221091	0.5	40S ribosomal protein S15a	15 kDa		IPI00008980	0.590909	Leucine zipper protein 4	36 kDa
IPI00291783	0.5	Gem-associated protein 5	169 kDa		IPI00413755	0.578947	Transcription initiation factor TFIID subunit 4	110 kDa
IPI00007928	0.46875	Pre-mRNA-processing-splicing factor 8	274 kDa		IPI00026612	0.575	Isoform Beta-1 of Protein phosphatase 1B	53 kDa
IPI00441473	0.460177	Protein arginine N-methyltransferase 5	73 kDa		IPI00013881	0.571429	Heterogeneous nuclear ribonucleoprotein H	49 kDa
IPI00024067	0.454545	Isoform 1 of Clathrin heavy chain 1	192 kDa		IPI00003377	0.571429	Isoform 1 of Serine/arginine-rich splicing factor 7	27 kDa
IPI00012345	0.4375	Isoform SRP55-1 of Serine/arginine-rich splicing factor 6	40 kDa		IPI00216746	0.5625	Isoform 2 of Heterogeneous nuclear ribonucleoprotein K	51 kDa
IPI00413671	0.428571	Isoform 2 of Bcl-2-associated transcription factor 1	106 kDa		IPI00021304	0.555556	Keratin, type II cytoskeletal 2 epidermal	66 kDa
IPI00022434	0.428571	Uncharacterized protein	72 kDa		IPI00015953	0.545455	Isoform 1 of Nucleolar RNA helicase 2	87 kDa
IPI00412650	0.428571	Isoform 1 of Supervillin	248 kDa		IPI00418471	0.538462	Vimentin	54 kDa
IPI00641829	0.428571	Isoform 2 of Spliceosome RNA helicase DDX39B	51 kDa		IPI00396218	0.5	SCY1-like protein 2	104 kDa
IPI00013881	0.409091	Heterogeneous nuclear ribonucleoprotein H	49 kDa		IPI00021417	0.5	U4/U6.U5 tri-snRNP-associated protein 1	90 kDa
IPI00300631	0.4	Scaffold attachment factor B1	103 kDa		IPI00641829	0.5	Isoform 2 of Spliceosome RNA helicase DDX39B	51 kDa
IPI00006099	0.4	Ribosome biogenesis protein BMS1 homolog	146 kDa		IPI00457109	0.5	Isoform 2 of ATP-binding cassette sub-family A member 12	257 kDa
IPI00021840	0.4	40S ribosomal protein S6	29 kDa		IPI00024825	0.5	Isoform A of Proteoglycan 4	151 kDa
IPI00104050	0.391566	Thyroid hormone receptor-associated protein 3	109 kDa		IPI00237011	0.5	Serine/threonine-protein kinase 38-like	54 kDa
IPI00947363	0.384615	cDNA FLJ53366, highly similar to Probable ATP-dependent RNA helicase DDX5	68 kDa		IPI00026673	0.5	Isoform 1 of Homeobox protein cut-like 1	164 kDa
IPI00301503	0.375	Isoform 1 of Transformer-2 protein homolog beta	34 kDa		IPI00444452	0.5	Isoform 1 of Putative helicase MOV-10	114 kDa
IPI00419373	0.363636	Isoform 1 of Heterogeneous nuclear ribonucleoprotein A3	40 kDa		IPI00013193	0.5	Isoform 1 of Myosin-VIIa	254 kDa
IPI00026089	0.355556	Splicing factor 3B subunit 1	146 kDa		IPI00186224	0.5	MHC class II transactivator	124 kDa
IPI00012079	0.333333	Eukaryotic translation initiation factor 4B	69 kDa		IPI00298935	0.5	Isoform 1 of Lysine-specific demethylase 3B	192 kDa
IPI00789041	0.333333	Isoform 1 of Pinin	82 kDa		IPI00293312	0.5	Isoform 2 of Zinc finger CCCH domain-containing protein 18	84 kDa
IPI00829908	0.333333	Isoform 2 of U2 snRNP-associated SURP motif-containing protein	118 kDa		IPI00000192	0.5	Isoform F of Protein SON	264 kDa
IPI00031627	0.333333	DNA-directed RNA polymerase II subunit RPB1	217 kDa		IPI00064328	0.466019	protein arginine N-methyltransferase 5 isoform b	71 kDa
IPI00237011	0.333333	Serine/threonine-protein kinase 38-like	54 kDa		IPI00448925	0.4375	44 kDa protein	44 kDa
IPI00185919	0.333333	Isoform 1 of La-related protein 1	124 kDa		IPI00215637	0.428571	ATP-dependent RNA helicase DDX3X	73 kDa
IPI00328929	0.333333	Isoform 1 of Zinc finger CCCH domain-containing protein 18	106 kDa		IPI00026219	0.428571	Cleavage and polyadenylation specificity factor subunit 1	161 kDa
IPI00008449	0.333333	Isoform 3 of Pre-mRNA 3'-end-processing factor FIP1	58 kDa		IPI00007928	0.423077	Pre-mRNA-processing-splicing factor 8	274 kDa
IPI00018140	0.333333	Isoform 1 of Heterogeneous nuclear ribonucleoprotein Q	70 kDa		IPI00021439	0.4	Actin, cytoplasmic 1	42 kDa
IPI00028888	0.333333	Isoform 1 of Heterogeneous nuclear ribonucleoprotein D0	38 kDa		IPI00031554	0.4	ATP-dependent RNA helicase DDX50	83 kDa
IPI00029750	0.333333	Isoform 1 of 40S ribosomal protein S24	15 kDa		IPI00102752	0.4	Isoform 1 of Putative RNA-binding protein 15	107 kDa
IPI00031691	0.333333	60S ribosomal protein L9	22 kDa		IPI00219504	0.4	Isoform 2 of Ubiquitin carboxyl-terminal hydrolase 15	109 kDa
IPI00007334	0.310345	Isoform 1 of Apoptotic chromatin condensation inducer in the nucleus	152 kDa		IPI00878587	0.4	cDNA FLJ54759, highly similar to DNA replication licensing factor MCM5	45 kDa
IPI00514561	0.307692	cDNA FLJ54552, highly similar to Heterogeneous nuclear ribonucleoprotein K	48 kDa		IPI00012202	0.380952	Methylosome protein 50	37 kDa
IPI00216592	0.307692	Isoform C1 of Heterogeneous nuclear ribonucleoproteins C1/C2	32 kDa		IPI00383296	0.352941	Isoform 2 of Heterogeneous nuclear ribonucleoprotein M	74 kDa
IPI00182757	0.307692	Isoform 1 of Protein KIAA1967	103 kDa		IPI00171336	0.333333	Serine/threonine-protein kinase RIO1	66 kDa
IPI00646917	0.3	Cleavage and polyadenylation specificity factor subunit 5	26 kDa		IPI00008524	0.333333	Isoform 1 of Polyadenylate-binding protein 1	71 kDa
IPI00375454	0.295455	Isoform 2 of Telomere-associated protein RIF1	272 kDa		IPI00021812	0.333333	Neuroblast differentiation-associated protein AHNAK	629 kDa
IPI00013452	0.285714	Bifunctional aminoacyl-tRNA synthetase	171 kDa		IPI00412344	0.333333	Isoform 2 of Serine/threonine-protein kinase SRPK1	74 kDa
IPI00220360	0.285714	Small nuclear ribonucleoprotein-associated protein N	25 kDa		IPI00023217	0.333333	Isoform 1 of Ryanodine receptor 2	565 kDa
IPI00943971	0.275862	MAX gene-associated protein isoform 1	336 kDa		IPI00163084	0.333333	Pre-mRNA-splicing factor SYF1	100 kDa
IPI00004968	0.272727	Pre-mRNA-processing factor 19	55 kDa		IPI00019459	0.333333	TGF-beta-activated kinase 1 and MAP3K7-binding protein 1	55 kDa
IPI00004795	0.272727	Methylosome subunit pICln	26 kDa		IPI00022229	0.333333	Apolipoprotein B-100	516 kDa
IPI00382516	0.25	protein arginine N-methyltransferase 1 isoform 3	41 kDa		IPI00419373	0.333333	Isoform 1 of Heterogeneous nuclear ribonucleoprotein A3	40 kDa
IPI00022542	0.25	Rho-associated protein kinase 1	158 kDa		IPI00013933	0.333333	Isoform DPI of Desmoplakin	332 kDa
IPI00550655	0.227273	Spindlin-1	30 kDa		IPI00186139	0.333333	Similar to Protein KRI1 homolog	87 kDa
IPI00019459	0.222222	TGF-beta-activated kinase 1 and MAP3K7-binding protein 1	55 kDa		IPI00221106	0.272727	Splicing factor 3B subunit 2	100 kDa
IPI00008524	0.217391	Isoform 1 of Polyadenylate-binding protein 1	71 kDa		IPI00397526	0.25	Isoform 1 of Myosin-10	229 kDa
IPI00978402	0.214286	Uncharacterized protein	98 kDa		IPI00000015	0.25	Serine/arginine-rich splicing factor 4	57 kDa
IPI00304692	0.214286	Heterogeneous nuclear ribonucleoprotein G	42 kDa		IPI00019380	0.25	Nuclear cap-binding protein subunit 1	92 kDa
IPI00465365	0.208333	Isoform A1-A of Heterogeneous nuclear ribonucleoprotein A1	34 kDa		IPI00215965	0.25	Isoform A1-B of Heterogeneous nuclear ribonucleoprotein A1	39 kDa
IPI00215801	0.2	Isoform 2 of RNA-binding protein 39	59 kDa		IPI00007334	0.230769	Isoform 1 of Apoptotic chromatin condensation inducer in the nucleus	152 kDa
IPI00465370	0.2	RING finger protein 219	81 kDa		IPI00651653	0.222222	Isoform 3 of Probable ATP-dependent RNA helicase DDX17	73 kDa
IPI00074587	0.2	Isoform 1 of Serine/arginine-rich splicing factor 10	31 kDa		IPI00009328	0.2	Eukaryotic initiation factor 4A-III	47 kDa
IPI00014319	0.181818	Influenza virus NS1A-binding protein	72 kDa		IPI00017451	0.2	Splicing factor 3A subunit 1	89 kDa
IPI00396435	0.166667	Putative pre-mRNA-splicing factor ATP-dependent RNA helicase DHX15	91 kDa		IPI00909344	0.2	cDNA FLJ51330, highly similar to Far upstream element-binding protein 2	38 kDa
IPI00215884	0.166667	Isoform ASF-1 of Serine/arginine-rich splicing factor 1	28 kDa		IPI00784985	0.179487	IGK@ protein	26 kDa
IPI00027626	0.166667	T-complex protein 1 subunit zeta	58 kDa		IPI00004968	0.166667	Pre-mRNA-processing factor 19	55 kDa
IPI00027834	0.153846	Heterogeneous nuclear ribonucleoprotein L	64 kDa		IPI00301503	0.166667	Isoform 1 of Transformer-2 protein homolog beta	34 kDa
IPI00000192	0.142857	Isoform F of Protein SON	264 kDa		IPI00163505	0.166667	Isoform 1 of RNA-binding protein 39	59 kDa
IPI00795917	0.142857	Isoform 1 of UDP-N-acetylglucosamine transferase subunit ALG13 homolog	126 kDa		IPI00964079	0.166667	Uncharacterized protein	57 kDa
IPI00867509	0.142857	Coronin-1C_i3 protein	59 kDa		IPI00018522	0.142857	protein arginine N-methyltransferase 1 isoform 1	42 kDa
IPI00026612	0.142857	Isoform Beta-1 of Protein phosphatase 1B	53 kDa		IPI00479962	0.125	Myosin-Vb	214 kDa
IPI00036742	0.142857	Isoform 1 of Protein virilizer homolog	202 kDa		IPI00022434	0.0714286	Uncharacterized protein	72 kDa
IPI00026219	0.133333	Cleavage and polyadenylation specificity factor subunit 1	161 kDa		IPI00154742	0.0434783	IGL@ protein	25 kDa
IPI00029631	0.133333	Enhancer of rudimentary homolog	12 kDa		IPI00305068	0	Pre-mRNA-processing factor 6	107 kDa
IPI00221089	0.125	40S ribosomal protein S13	17 kDa		IPI00974507	0	Uncharacterized protein	838 kDa
IPI00013891	0.125	Isoform Long of Transformer-2 protein homolog alpha	33 kDa		IPI00783987	0	Complement C3 (Fragment)	187 kDa
IPI00017617	0.125	Probable ATP-dependent RNA helicase DDX5	69 kDa		IPI00552983	0	Protein of unknown function DUF634 family protein	248 kDa
IPI00784013	0.111111	Tyrosine-protein kinase JAK1	133 kDa		IPI00164352	0	Isoform 1 of Zinc finger protein 292	305 kDa
IPI00297572	0	157 kDa protein	157 kDa		IPI00478003	0	Alpha-2-macroglobulin	163 kDa
IPI00175151	0	Isoform 1 of Methylcytosine dioxygenase TET2	224 kDa		IPI00784013	0	Tyrosine-protein kinase JAK1	133 kDa
IPI00171134	0	Isoform 1 of Girdin	216 kDa		IPI00940698	0	Protocadherin Fat 1	506 kDa
IPI00329547	0	Isoform 1 of Zinc finger CCCH domain-containing protein 13	197 kDa		IPI00217963	0	Keratin, type I cytoskeletal 16	51 kDa
IPI00292000	0	Isoform 1 of U4/U6 small nuclear ribonucleoprotein Prp31	55 kDa		IPI00401789	0	Isoform 2 of Highly divergent homeobox	70 kDa
IPI00305267	0	Isoform 1 of Golgin subfamily A member 3	167 kDa		IPI00005861	0	Isoform 1 of U4/U6 small nuclear ribonucleoprotein Prp3	78 kDa
IPI00012340	0	Serine/arginine-rich splicing factor 9	26 kDa		IPI00004511	0	Isoform 1 of 6-phosphofructo-2-kinase/fructose-2,6-biphosphatase 3	60 kDa
IPI00014898	0	Isoform 1 of Plectin	532 kDa		IPI00399007	0	Putative uncharacterized protein DKFZp686I04196 (Fragment)	46 kDa
IPI00479962	0	Myosin-Vb	214 kDa		IPI00470596	0	Isoform 1 of Zinc finger protein 638	221 kDa
IPI00008868	0	Microtubule-associated protein 1B	271 kDa		IPI00967258	0	cDNA FLJ77715, highly similar to Homo sapiens cisplatin resistance-associated overexpressed protein(LUC7A), mRNA	58 kDa
IPI00456359	0	Isoform 1 of Ataxin-2-like protein	113 kDa		IPI00007752	0	Tubulin beta-2C chain	50 kDa
IPI00009328	0	Eukaryotic initiation factor 4A-III	47 kDa		IPI00641214	0	Isoform 2 of Adenylate cyclase type 10	177 kDa
IPI00294211	0	Pre-mRNA-splicing factor ATP-dependent RNA helicase PRP16	141 kDa		IPI00300725	0	Keratin, type II cytoskeletal 6A	60 kDa
IPI00304596	0	Non-POU domain-containing octamer-binding protein	54 kDa		IPI00018363	0	Isoform 2 of T-lymphoma invasion and metastasis-inducing protein 2	193 kDa
IPI00021266	0	60S ribosomal protein L23a	18 kDa		IPI00177437	0	Isoform 1 of Crooked neck-like protein 1	100 kDa
IPI00740019	0	Isoform 1 of Protein Daple	228 kDa		IPI00106955	0	Uncharacterized protein C11orf84	41 kDa
IPI00411559	0	Isoform 1 of Structural maintenance of chromosomes protein 4	147 kDa		IPI00165934	0	Isoform 1 of G-protein coupled receptor 98	693 kDa
IPI00303343	0	Splicing factor, arginine/serine-rich 19	139 kDa		IPI00019294	0	Pre-B-cell leukemia transcription factor 4	41 kDa
IPI00017963	0	Small nuclear ribonucleoprotein Sm D2	14 kDa		IPI00007118	0	Plasminogen activator inhibitor 1	45 kDa
IPI00167941	0	Midasin	633 kDa		IPI00029468	0	Alpha-centractin	43 kDa
IPI00334713	0	Isoform 3 of Heterogeneous nuclear ribonucleoprotein A/B	31 kDa		IPI00021129	0	Isoform 1 of AP-3 complex subunit beta-1	121 kDa
IPI00915022	0	Isoform 1 of THO complex subunit 2	183 kDa		IPI00294842	0	Mitogen-activated protein kinase kinase kinase kinase 5	95 kDa
IPI00021812	0	Neuroblast differentiation-associated protein AHNAK	629 kDa		IPI00027415	0	Isoform 1 of Probable ATP-dependent RNA helicase DHX36	115 kDa
IPI00013296	0	40S ribosomal protein S18	18 kDa		IPI00060107	0	Coiled-coil-helix-coiled-coil-helix domain-containing protein 1	13 kDa
IPI00069750	0	Isoform 1 of Poly(U)-binding-splicing factor PUF60	60 kDa		IPI00301323	0	ATP-dependent RNA helicase DDX18	75 kDa
IPI00640741	0	19 kDa protein	19 kDa		IPI00183699	0	Isoform 2 of HMG box transcription factor BBX	102 kDa
IPI00003964	0	Isoform 2 of Probable ubiquitin carboxyl-terminal hydrolase FAF-X	290 kDa		IPI00301936	0	cDNA FLJ60076, highly similar to ELAV-like protein 1	39 kDa
IPI00019380	0	Nuclear cap-binding protein subunit 1	92 kDa		IPI00043083	0	Beta-parvin	42 kDa
IPI00103595	0	Centrosome-associated protein 350	351 kDa		IPI00149321	0	YY1-associated protein 1 isoform 6	98 kDa
IPI00031508	0	ATP-dependent RNA helicase DHX8	139 kDa		IPI00782974	0	Isoform 1 of Uncharacterized protein C17orf85	71 kDa
IPI00376344	0	Isoform 1 of Myosin-Ib	132 kDa		IPI00782965	0	Huntingtin-interacting protein 1	116 kDa
IPI00005648	0	Scaffold attachment factor B2	107 kDa		IPI00006252	0	Aminoacyl tRNA synthase complex-interacting multifunctional protein 1	34 kDa
IPI00013721	0	Serine/threonine-protein kinase PRP4 homolog	117 kDa		IPI00027205	0	Taste receptor type 2 member 3	36 kDa
IPI00337385	0	Isoform 1 of Pre-mRNA-processing factor 40 homolog A	109 kDa		IPI00031557	0	Isoform 1 of Cystathionine gamma-lyase	45 kDa
IPI00742682	0	Nucleoprotein TPR	267 kDa		IPI00152705	0	Isoform 1 of Putative E3 ubiquitin-protein ligase SH3RF2	79 kDa
IPI00006024	0	Isoform 2 of Dedicator of cytokinesis protein 4	222 kDa		IPI00329352	0	Nodal modulator 1	134 kDa
IPI00914539	0	Isoform 2 of Ankyrin repeat and FYVE domain-containing protein 1	128 kDa		IPI00001780	0	Isoform 1 of Ubiquitin carboxyl-terminal hydrolase 16	94 kDa
IPI00039626	0	Isoform D of Constitutive coactivator of PPAR-gamma-like protein 1	117 kDa		IPI00293593	0	T-complex-associated testis-expressed protein 1	56 kDa
IPI00103525	0	Isoform 1 of Paraspeckle component 1	59 kDa		IPI00024368	0	Isoform Long of Probable phospholipid-transporting ATPase IIA	119 kDa
IPI00399170	0	Isoform 2 of Regulator of nonsense transcripts 1	123 kDa		IPI00968045	0	27 kDa protein	27 kDa
IPI00017339	0	Splicing factor 3B subunit 4	44 kDa		IPI00514517	0	V4-1 protein	13 kDa
IPI00848331	0	60S ribosomal protein L31 isoform 2	15 kDa		IPI00026323	0	Olfactory receptor 8D2	35 kDa
IPI00000494	0	60S ribosomal protein L5	34 kDa		IPI00007122	0	Isoform 1 of Protein QN1 homolog	162 kDa
IPI00010200	0	Probable ATP-dependent RNA helicase YTHDC2	160 kDa		IPI00164354	0	Isoform 2 of Protein MCM10 homolog	98 kDa
IPI00297779	0	T-complex protein 1 subunit beta	57 kDa		IPI00027838	0	RNA-binding protein 4B	40 kDa
IPI00642862	0	Peptidyl-prolyl cis-trans isomerase-like 4	57 kDa
IPI00006723	0	cDNA FLJ56825, highly similar to WD repeat protein 57	45 kDa
IPI00027547	0	Dermcidin	11 kDa
IPI00031556	0	Isoform 1 of Splicing factor U2AF 65 kDa subunit	54 kDa
IPI00215790	0	60S ribosomal protein L38	8 kDa
IPI00019996	0	SAFB-like transcription modulator isoform b	115 kDa
IPI00175439	0	F-box only protein 43	78 kDa
IPI00217357	0	Isoform 1 of Cell division cycle and apoptosis regulator protein 1	133 kDa
IPI00297723	0	RNA-binding protein 6	129 kDa
IPI00302925	0	59 kDa protein	59 kDa
IPI00479743	0	Isoform 1 of POTE ankyrin domain family member E	121 kDa
